# Supplementary material for: Identifying Neurobehavioral Biomarkers of Anxiety and Treatment Response Using Virtual Reality, Electroencephalography, Magnetic Resonance Imaging, and Related Multimodal Assessments: A Longitudinal Study Protocol
Source: J Clin Med. 2025 Dec 19;15(1):7. doi: 10.3390/jcm15010007 (PMC12787110; doi:10.3390/jcm15010007)
Supplement: Supplementary file 1 [file jcm-15-00007-s001.zip]

Archive with 1 entries (1 files):
- jcm-4030764-supplementary.pdf
